# Supplementary material for: SARS-CoV-2 infection and transmission in the North American deer mouse
Source: Nat Commun. 2021 Jun 14;12:3612. doi: 10.1038/s41467-021-23848-9 (PMC8203675; doi:10.1038/s41467-021-23848-9)
Supplement: Supplementary file 4 — Source Data [file 41467_2021_23848_MOESM4_ESM.xlsx]

## Sheet: Fig. 2b
dpi	mock						SARS-CoV-2
0	100	100	100	100	100	100	100	100	100	100
1	98.3	100	100.5	103.3	100.4	99.3	103.3	101.7	100.8	99
2	100	102.7	98.9	103.3	100.4	95.3	102.8	97.4	100	102.4
3	99.1	103.2	103.7	104.7	104.3	97.8	101.4	100.4	97.2	101.4
4	95.7	96.8	95.2	107.5	105.1	98.6	100	94.4	92.3	93.8
5	101.7	99.1	100	105.7	100.9	96.8	104.7	100.9	98.4	102.9
6	102.6	98.6	102.6	106.1	103	95.3	108.5	111.3	103.2	105.7
7	101.7	101.8	102.6	109	102.6	94.2	109.5	106.9	102.4	102.4
8	100	99.5	101.6	108.5	103	97.8	108.1	102.2	102.8	101.4
9	103	101.8	102.6	107.5	100.4	94.9	106.2	103.5	102.4	103.3
10	100.4	98.2	98.4	108.5	103.8	96.4	101.4	102.2	101.6	104.8
11	100	100	100	109.4	106.4	96.8	100	104.8	102.4	104.8
12	100	98.6	96.8	105.7	100.4	92.1	102.8	101.3	96.4	101.4
13	99.6	101.4	100.5	99.1	102.6	84.5	104.3	100	105.2	106.7
14	91.3	101.4	95.8	102.8	101.3	83.4	108.5	102.6	101.2	103.8
15	97.8	91.9	95.8	102.8	102.1	92.4	104.3	101.7	99.2	101
16	100.9	92.8	97.4	107.5	106.4	94.2	100	93.9	93.1	101.4
17	100.4	91.4	93.7	104.7	103.8	96.8		92.6	91.1	105.2
18	91.8	93.7	86.8	107.5	106.8	95.3		90.9	87.1	102.4
19	90.9	91	95.2					93.9	86.3	100.5
20	99.6	89.6	94.7						86.7	100.5
21	100	91.9	93.1					91.3	90.7	104.3

## Sheet: Fig. 2c
	Uninfected			SARS-CoV-2
				Day 2						Day 4
TCID50	0.30103	0.30103	0.30103	5.16732	4.80821	7.52634	6.87448	6.18469	4.84198	4.5172	3.76864	4.18469	4.39967	5.15534	3.48714
vRNA	0.3	0.3	0.3	8.488	9.319	9.519	10.084	9.385	9.687	8.938	7.177	6.853	9.29	8.735	9.726

## Sheet: Fig. 2d
	Uninfected			SARS-CoV-2
				Day 2						Day 4
TCID50	0.30103	0.30103	0.30103	5.5092	6.14613	6.8293	5.83315	7.16732	5.47422	5.45484	4.83315	6.17609	6.53656	5.49969	5.21219
vRNA	0.3	0.3	0.3	8.072	7.951	9.365	9.332	9.74	8.475	8.894	7.926	9.189	9.228	8.783	8.396

## Sheet: Fig. 2e
	Uninfected			SARS-CoV-2
				Day 2						Day 4
TCID50	0.30103	0.30103	0.30103	3.44248	2.85126	0.30103	3.09342	0.30103	3.7332	2.76492	3.14613	3.44716	3.39967	0.30103	3.46687
vRNA	0.3	0.3	0.3	5.825	6.24	7.517	7.057	7.709	5.648	7.376	6.502	8.833	5.648	6.195	7.543

## Sheet: Fig. 2f
	Uninfected			SARS-CoV-2
				Day 2						Day 4
TCID50	0.30103	0.30103	0.30103	0.30103	0.30103	0.30103	0.30103	2.79588	3.40993	0.30103	0.30103	0.30103	0.30103	0.30103	5.14922
vRNA	0.3	0.3	0.3	5.328	6.309	6.731	6.639	6.577	6.343	5.68	7.018	4.801	5.121	6.036	7.975

## Sheet: Fig. 2g
dpi	TCID50						vRNA
0	0.30103	0.30103	0.30103	0.30103	0.30103	0.30103	0.3	0.3	0.3	0.3	0.3	0.3
2	1.75	1.5	2.75	3.5	3.5	3.5	5.18787	6.706	5.80521	6.8068	6.27191	7.33588
4	0.30103	0.30103	2.5	1.25	2.5	1.25	0.3	5.75085	6.51037	5.99699	7.23976	6.65341
6	0.30103	0.30103	0.30103	0.30103	1.25	0.30103	0.3	5.8749	5.55386	2.34827	3.26025	3.3042
8	0.30103	0.30103	0.30103	0.30103	0.30103	0.30103	3.74904	3.14289	2.56973	2.72049	2.90302	0.3

## Sheet: Fig. 2h
dpi	TCID50						vRNA
0	0.30103	0.30103	0.30103	0.30103	0.30103	0.30103	0.3	0.3	0.3	0.3	0.3	0.3
2	1.25	1.25	0.30103	1.5	1.5	1.25	3.86033	3.91963	3.83708	3.99413	3.51995
4	1.5	1.5	1.75	0.30103	0.30103	1.5	3.46616	4.12642	4.84708	3.14803	3.51186	3.6073
6	0.30103	1.25	0.30103	1.25	0.30103	1.25	0.3	4.67355	4.61082	0.3	2.37927	2.16103
8	0.30103	1.25	0.30103	0.30103	1.5	1.25	2.85251	4.88415	0.3	0.3	2.97811

## Sheet: Fig. 2i
Uninfected			SARS-CoV-2
0.3	0.3	0.3	6.148	5.258	6.317	5.226

## Sheet: Fig. 2j
Uninfected			SARS-CoV-2
0.3	0.3	0.3	0.3	0.3	4.15751	0.3	0.3

## Sheet: Fig. 2k
Uninfected			SARS-CoV-2
0.3	0.3	0.3	5.59358	5.86109	4.69784	5.32908	5.87559

[truncated: 21 more sheets: Fig. 2l, Fig. 2m, Fig. 4a, Fig. 4b, Fig. 4c, Fig. 4d, Fig. 4e, Fig. 4f, Fig. 4g, Fig. 4h, Fig. 5a, Fig. 5b, Fig. 5c, Fig. 5d, Fig. 5e, Fig. 5f, Fig. 5g, Fig. 5h, Fig. 5i, Sheet19 …]
